# Supplementary material for: Transcriptome mining of key genes involved in seasonal changes of total flavonoids in Eucommia ulmoides leaves
Source: Front Plant Sci. 2026 Feb 17;17:1718338. doi: 10.3389/fpls.2026.1718338 (PMC12954871; doi:10.3389/fpls.2026.1718338)
Supplement: Supplementary file 2 [file Table1.xlsx]

## Sheet: Sheet1
ID	Total flavonoid.corr	Total flavonoid.pval	KEGG			KEGG pathway
EU0101847	0.62	0.0027	K05658 ATP-binding cassette, subfamily B (MDR/TAP), member 1 [EC:7.6.2.2] | (RefSeq) ABC transporter B family member 2-like (A)	K05658		ko02010: ABC transporters
EU0101848	0.63	0.0022	K05658 ATP-binding cassette, subfamily B (MDR/TAP), member 1 [EC:7.6.2.2] | (RefSeq) ABC transporter B family member 2-like isoform X1 (A)	K05658		ko02010: ABC transporters
EU0101886	0.73	0.00017	K25841 aluminum-activated malate transporter family protein | (RefSeq) aluminum-activated malate transporter 12-like isoform X1 (A)	K25841		--
EU0101986	0.65	0.0014	K04424 sterile alpha motif and leucine zipper containing kinase AZK [EC:2.7.11.25] | (RefSeq) serine/threonine-protein kinase EDR1-like (A)	K04424		--
EU0102000	0.66	0.0011	K01183 chitinase [EC:3.2.1.14] | (RefSeq) acidic endochitinase (A)	K01183		ko00520: Amino sugar and nucleotide sugar metabolism; ko01100: Metabolic pathways
EU0102159	0.66	0.0011	K19825 2-alkenal reductase (NADP+) [EC:1.3.1.102] | (RefSeq) 2-alkenal reductase (NADP(+)-dependent)-like (A)	K19825		--
EU0102341	0.6	0.004	K13412 calcium-dependent protein kinase [EC:2.7.11.1] | (RefSeq) calcium-dependent protein kinase 1-like (A)	K13412		ko04626: Plant-pathogen interaction
EU0102360	0.64	0.0018	K20544 long-chain acyl-CoA omega-monooxygenase [EC:1.14.14.129] | (RefSeq) cytochrome P450 86A22-like (A)	K20544		--
EU0102406	0.66	0.0011	K09422 transcription factor MYB, plant | (RefSeq) transcription repressor MYB5-like (A)	K09422		--
EU0102549	0.63	0.0022	K05681 ATP-binding cassette, subfamily G (WHITE), member 2 | (RefSeq) ABC transporter G family member 12-like (A)	K05681		ko02010: ABC transporters
EU0103286	0.67	0.00089	K00679 phospholipid:diacylglycerol acyltransferase [EC:2.3.1.158] | (RefSeq) hypothetical protein (A)	K00679		ko00561: Glycerolipid metabolism; ko01100: Metabolic pathways
EU0103352	0.6	0.004	K09422 transcription factor MYB, plant | (RefSeq) myb-related protein Myb4-like (A)	K09422		--
EU0103512	0.7	0.00041	--	--		--
EU0103970	0.64	0.0018	K00454 lipoxygenase [EC:1.13.11.12] | (RefSeq) linoleate 13S-lipoxygenase 2-1, chloroplastic-like (A)	K00454		ko00591: Linoleic acid metabolism; ko00592: alpha-Linolenic acid metabolism; ko01100: Metabolic pathways; ko01110: Biosynthesis of secondary metabolites
EU0104060	0.66	0.0011	K25900 cysteine proteinase RD21 [EC:3.4.22.-] | (RefSeq) low-temperature-induced cysteine proteinase-like (A)	K25900		--
EU0104581	0.69	0.00054	K14012 UBX domain-containing protein 1 | (RefSeq) ATPase family gene 2 protein (A)	K14012		ko04141: Protein processing in endoplasmic reticulum
EU0104605	0.65	0.0014	--	--		--
EU0104707	0.64	0.0018	K05681 ATP-binding cassette, subfamily G (WHITE), member 2 | (RefSeq) ABC transporter G family member 11 (A)	K05681		ko02010: ABC transporters
EU0104738	0.6	0.004	K14379 tartrate-resistant acid phosphatase type 5 [EC:3.1.3.2] | (RefSeq) purple acid phosphatase 17 (A)	K14379		ko00740: Riboflavin metabolism; ko01100: Metabolic pathways
EU0104803	0.66	0.0011	--	--		--
EU0104849	0.62	0.0027	K17065 dynamin 1-like protein [EC:3.6.5.5] | (RefSeq) dynamin GTPase (A)	K17065		--
EU0104908	0.64	0.0018	K13065 shikimate O-hydroxycinnamoyltransferase [EC:2.3.1.133] | (RefSeq) shikimate O-hydroxycinnamoyltransferase (A)	K13065		ko00940: Phenylpropanoid biosynthesis; ko00941: Flavonoid biosynthesis; ko00945: Stilbenoid, diarylheptanoid and gingerol biosynthesis; ko01100: Metabolic pathways; ko01110: Biosynthesis of secondary metabolites
EU0104965	0.7	0.00041	K15397 3-ketoacyl-CoA synthase [EC:2.3.1.199] | (RefSeq) 3-ketoacyl-CoA synthase 12-like (A)	K15397		ko00062: Fatty acid elongation; ko01100: Metabolic pathways; ko01110: Biosynthesis of secondary metabolites; ko04626: Plant-pathogen interaction
EU0105016	0.7	0.00041	K15813 beta-amyrin synthase [EC:5.4.99.39] | (RefSeq) beta-amyrin synthase-like isoform X1 (A)	K15813		ko00909: Sesquiterpenoid and triterpenoid biosynthesis; ko00999: Biosynthesis of various plant secondary metabolites; ko01100: Metabolic pathways; ko01110: Biosynthesis of secondary metabolites
EU0105361	0.73	0.00017	K08286 protein-serine/threonine kinase [EC:2.7.11.-] | (RefSeq) serine/threonine-protein kinase UCN-like (A)	K08286		--
EU0105533	0.73	0.00017	K13447 respiratory burst oxidase [EC:1.6.3.- 1.11.1.-] | (RefSeq) LOW QUALITY PROTEIN: respiratory burst oxidase homolog protein C-like (A)	K13447		ko04016: MAPK signaling pathway - plant; ko04626: Plant-pathogen interaction
EU0105546	0.64	0.0018	K15404 aldehyde decarbonylase [EC:4.1.99.5] | (RefSeq) CER1-1; hypothetical protein (A)	K15404		ko00073: Cutin, suberine and wax biosynthesis; ko01110: Biosynthesis of secondary metabolites
EU0105724	0.64	0.0018	--	--		--
EU0106109	0.66	0.0011	K00487 trans-cinnamate 4-monooxygenase [EC:1.14.14.91] | (RefSeq) trans-cinnamate 4-monooxygenase (A)	K00487		ko00130: Ubiquinone and other terpenoid-quinone biosynthesis; ko00940: Phenylpropanoid biosynthesis; ko00941: Flavonoid biosynthesis; ko00945: Stilbenoid, diarylheptanoid and gingerol biosynthesis; ko01100: Metabolic pathways; ko01110: Biosynthesis of secondary metabolites
EU0106333	0.67	0.00089	--	--		--
EU0106475	0.65	0.0014	K17471 sulfate transporter 3 | (RefSeq) sulfate transporter 3.1-like (A)	K17471		--
EU0106476	0.72	0.00023	K17471 sulfate transporter 3 | (RefSeq) sulfate transporter 3.1-like isoform X1 (A)	K17471		--
EU0106536	0.71	0.00031	K13422 transcription factor MYC2 | (RefSeq) transcription factor MYC2-like (A)	K13422		ko04016: MAPK signaling pathway - plant; ko04075: Plant hormone signal transduction
EU0106537	0.63	0.0022	K13422 transcription factor MYC2 | (RefSeq) transcription factor MYC4-like (A)	K13422		ko04016: MAPK signaling pathway - plant; ko04075: Plant hormone signal transduction
EU0106568	0.65	0.0014	K09422 transcription factor MYB, plant | (RefSeq) myb-related protein Zm38 (A)	K09422		--
EU0106974	0.67	0.00089	K09753 cinnamoyl-CoA reductase [EC:1.2.1.44] | (RefSeq) cinnamoyl-CoA reductase 1-like isoform X1 (A)	K09753		ko00940: Phenylpropanoid biosynthesis; ko01100: Metabolic pathways; ko01110: Biosynthesis of secondary metabolites
EU0107006	0.6	0.004	K23260 scopoletin glucosyltransferase [EC:2.4.1.128] | (RefSeq) UDP-glucose flavonoid 3-O-glucosyltransferase 7-like (A)	K23260		ko00999: Biosynthesis of various plant secondary metabolites; ko01110: Biosynthesis of secondary metabolites
EU0107154	0.61	0.0033	--	--		--
EU0107271	0.73	0.00017	K23154 2-hydroxyflavanone C-glucosyltransferase [EC:2.4.1.360] | (RefSeq) UDP-glycosyltransferase 708C1-like (A)	K23154		--
EU0107356	0.66	0.0011	K23877 xyloglucan O-acetyltransferase | (RefSeq) protein ALTERED XYLOGLUCAN 4-like (A)	K23877		--
EU0107369	0.71	0.00031	K20858 calcium uniporter protein, mitochondrial | (RefSeq) calcium uniporter protein 2, mitochondrial-like isoform X1 (A)	K20858		--
EU0107849	0.65	0.0014	K01735 3-dehydroquinate synthase [EC:4.2.3.4] | (RefSeq) 3-dehydroquinate synthase, chloroplastic (A)	K01735		ko00400: Phenylalanine, tyrosine and tryptophan biosynthesis; ko01100: Metabolic pathways; ko01110: Biosynthesis of secondary metabolites; ko01230: Biosynthesis of amino acids
EU0107879	0.71	0.00031	K00052 3-isopropylmalate dehydrogenase [EC:1.1.1.85] | (RefSeq) 3-isopropylmalate dehydrogenase isoform X1 (A)	K00052		ko00290: Valine, leucine and isoleucine biosynthesis; ko00660: C5-Branched dibasic acid metabolism; ko01100: Metabolic pathways; ko01110: Biosynthesis of secondary metabolites; ko01210: 2-Oxocarboxylic acid metabolism; ko01230: Biosynthesis of amino acids
EU0107961	0.6	0.004	K17873 11-oxo-beta-amyrin 30-oxidase [EC:1.14.14.115] | (RefSeq) 11-oxo-beta-amyrin 30-oxidase (A)	K17873		--
EU0108002	0.64	0.0018	K10251 17beta-estradiol 17-dehydrogenase / very-long-chain 3-oxoacyl-CoA reductase [EC:1.1.1.62 1.1.1.330] | (RefSeq) very-long-chain 3-oxoacyl-CoA reductase 1 (A)	K10251		ko00062: Fatty acid elongation; ko01040: Biosynthesis of unsaturated fatty acids; ko01100: Metabolic pathways; ko01110: Biosynthesis of secondary metabolites; ko01212: Fatty acid metabolism
EU0108011	0.62	0.0027	K00891 shikimate kinase [EC:2.7.1.71] | (RefSeq) shikimate kinase, chloroplastic-like isoform X1 (A)	K00891		ko00400: Phenylalanine, tyrosine and tryptophan biosynthesis; ko01100: Metabolic pathways; ko01110: Biosynthesis of secondary metabolites; ko01230: Biosynthesis of amino acids
EU0108107	0.63	0.0022	K00430 peroxidase [EC:1.11.1.7] | (RefSeq) peroxidase 51-like (A)	K00430		ko00940: Phenylpropanoid biosynthesis; ko01100: Metabolic pathways; ko01110: Biosynthesis of secondary metabolites
EU0108180	0.7	0.00041	K18801 glucuronoxylan 4-O-methyltransferase [EC:2.1.1.112] | (RefSeq) glucuronoxylan 4-O-methyltransferase 1 (A)	K18801		--
EU0108236	0.69	0.00054	K00384 thioredoxin reductase (NADPH) [EC:1.8.1.9] | (RefSeq) thioredoxin reductase 1-like (A)	K00384		ko00450: Selenocompound metabolism
EU0108563	0.7	0.00041	K05658 ATP-binding cassette, subfamily B (MDR/TAP), member 1 [EC:7.6.2.2] | (RefSeq) ABC transporter B family member 9 (A)	K05658		ko02010: ABC transporters
EU0108626	0.65	0.0014	--	--		--
EU0109057	0.74	0.00013	K00430 peroxidase [EC:1.11.1.7] | (RefSeq) cationic peroxidase 1-like (A)	K00430		ko00940: Phenylpropanoid biosynthesis; ko01100: Metabolic pathways; ko01110: Biosynthesis of secondary metabolites
EU0109066	0.74	0.00013	K12761 carbon catabolite-derepressing protein kinase [EC:2.7.11.1] | (RefSeq) CBL-interacting serine/threonine-protein kinase 14 (A)	K12761		--
EU0109072	0.66	0.0011	K20628 expansin | (RefSeq) expansin-A8-like precursor (A)	K20628		--
EU0109436	0.67	0.00089	K17500 integrin-linked kinase-associated serine/threonine phosphatase 2C [EC:3.1.3.16] | (RefSeq) WAT1-related protein At3g18200-like (A)	K17500		--
EU0109464	0.64	0.0018	K01074 palmitoyl-protein thioesterase [EC:3.1.2.22] | (RefSeq) palmitoyl-protein thioesterase 1-like (A)	K01074		ko00062: Fatty acid elongation; ko01100: Metabolic pathways; ko01212: Fatty acid metabolism
EU0109879	0.66	0.0011	K01051 pectinesterase [EC:3.1.1.11] | (RefSeq) pectinesterase/pectinesterase inhibitor PPE8B-like (A)	K01051		ko00040: Pentose and glucuronate interconversions; ko01100: Metabolic pathways
EU0110009	0.67	0.00089	K00001 alcohol dehydrogenase [EC:1.1.1.1] | (RefSeq) alcohol dehydrogenase-like 4 (A)	K00001		ko00010: Glycolysis / Gluconeogenesis; ko00071: Fatty acid degradation; ko00350: Tyrosine metabolism; ko00620: Pyruvate metabolism; ko01100: Metabolic pathways; ko01110: Biosynthesis of secondary metabolites
EU0110127	0.63	0.0022	K17479 glutaredoxin domain-containing cysteine-rich protein 1 | (RefSeq) uncharacterized protein At5g39865 (A)	K17479		--
EU0110318	0.63	0.0022	--	--		--
EU0110800	0.69	0.00054	K21483 salicylate 1-O-methyltransferase [EC:2.1.1.274] | (RefSeq) S-adenosyl-L-methionine:benzoic acid/salicylic acid carboxyl methyltransferase 2-like (A)	K21483		--
EU0110821	0.6	0.004	K21435 ankyrin repeat domain-containing protein 6 | (RefSeq) uncharacterized protein LOC113860795 (A)	K21435		--
EU0111059	0.63	0.0022	K01177 beta-amylase [EC:3.2.1.2] | (RefSeq) beta-amylase (A)	K01177		ko00500: Starch and sucrose metabolism; ko01100: Metabolic pathways; ko01110: Biosynthesis of secondary metabolites
EU0111220	0.67	0.00089	K01595 phosphoenolpyruvate carboxylase [EC:4.1.1.31] | (RefSeq) phosphoenolpyruvate carboxylase-like (A)	K01595		ko00620: Pyruvate metabolism; ko00710: Carbon fixation in photosynthetic organisms; ko01100: Metabolic pathways; ko01200: Carbon metabolism
EU0111290	0.72	0.00023	K05605 3-hydroxyisobutyryl-CoA hydrolase [EC:3.1.2.4] | (RefSeq) 3-hydroxyisobutyryl-CoA hydrolase-like protein 5 isoform X1 (A)	K05605		ko00280: Valine, leucine and isoleucine degradation; ko00410: beta-Alanine metabolism; ko00640: Propanoate metabolism; ko01100: Metabolic pathways; ko01200: Carbon metabolism
EU0111816	0.63	0.0022	K14207 solute carrier family 38 (sodium-coupled neutral amino acid transporter), member 2 | (RefSeq) probable sodium-coupled neutral amino acid transporter 6 (A)	K14207		--
EU0112060	0.62	0.0027	K15406 wax-ester synthase / diacylglycerol O-acyltransferase [EC:2.3.1.75 2.3.1.20] | (RefSeq) LOW QUALITY PROTEIN: wax ester synthase/diacylglycerol acyltransferase 1 (A)	K15406		ko00073: Cutin, suberine and wax biosynthesis
EU0112339	0.62	0.0027	--	--		--
EU0112521	0.67	0.00089	K26037 tyrosine hydroxylase / L-DOPA oxygenase [EC:1.14.-.-] | (RefSeq) inactive cytochrome P450 76AD1 (A)	K26037		ko00965: Betalain biosynthesis; ko01100: Metabolic pathways; ko01110: Biosynthesis of secondary metabolites
EU0112684	0.72	0.00023	K05666 ATP-binding cassette, subfamily C (CFTR/MRP), member 2 | (RefSeq) ABC transporter C family member 3-like (A)	K05666		ko02010: ABC transporters
EU0112769	0.67	0.00089	K07889 Ras-related protein Rab-5C | (RefSeq) ras-related protein RHN1-like isoform X1 (A)	K07889		ko04144: Endocytosis; ko04145: Phagosome
EU0112770	0.69	0.00054	K07888 Ras-related protein Rab-5B | (RefSeq) ras-related protein RHN1-like isoform X1 (A)	K07888		ko04144: Endocytosis; ko04145: Phagosome
EU0112773	0.71	0.00031	--	--		--
EU0113257	0.71	0.00031	K05909 laccase [EC:1.10.3.2] | (RefSeq) laccase-4-like (A)	K05909		--
EU0113274	0.61	0.0033	--	--		--
EU0113401	0.63	0.0022	K07374 tubulin alpha | (RefSeq) tubulin alpha-3 chain-like (A)	K07374		ko04145: Phagosome; ko04814: Motor proteins
EU0113638	0.67	0.00089	K09753 cinnamoyl-CoA reductase [EC:1.2.1.44] | (RefSeq) cinnamoyl-CoA reductase 1-like (A)	K09753		ko00940: Phenylpropanoid biosynthesis; ko01100: Metabolic pathways; ko01110: Biosynthesis of secondary metabolites
EU0113693	0.6	0.004	K18801 glucuronoxylan 4-O-methyltransferase [EC:2.1.1.112] | (RefSeq) glucuronoxylan 4-O-methyltransferase 1 (A)	K18801		--
EU0113712	0.72	0.00023	K13420 LRR receptor-like serine/threonine-protein kinase FLS2 [EC:2.7.11.1] | (RefSeq) LRR receptor-like serine/threonine-protein kinase FLS2 (A)	K13420		ko04016: MAPK signaling pathway - plant; ko04626: Plant-pathogen interaction
EU0113959	0.73	0.00017	K09753 cinnamoyl-CoA reductase [EC:1.2.1.44] | (RefSeq) CCR1-2; cinnamoyl-CoA reductase (A)	K09753		ko00940: Phenylpropanoid biosynthesis; ko01100: Metabolic pathways; ko01110: Biosynthesis of secondary metabolites
EU0114026	0.72	0.00023	--	--		--
EU0114186	0.7	0.00041	K00430 peroxidase [EC:1.11.1.7] | (RefSeq) peroxidase 43-like (A)	K00430		ko00940: Phenylpropanoid biosynthesis; ko01100: Metabolic pathways; ko01110: Biosynthesis of secondary metabolites
EU0114349	0.69	0.00054	--	--		--
EU0114691	0.72	0.00023	--	--		--
EU0114692	0.69	0.00054	K01057 6-phosphogluconolactonase [EC:3.1.1.31] | (RefSeq) probable 6-phosphogluconolactonase 4, chloroplastic (A)	K01057		ko00030: Pentose phosphate pathway; ko01100: Metabolic pathways; ko01110: Biosynthesis of secondary metabolites; ko01200: Carbon metabolism
EU0114831	0.69	0.00054	K15042 importin subunit alpha-6/7 | (RefSeq) LOW QUALITY PROTEIN: importin subunit alpha-like (A)	K15042		ko03013: Nucleocytoplasmic transport
EU0115014	0.67	0.00089	--	--		--
EU0115210	0.66	0.0011	--	--		--
EU0115486	0.62	0.0027	K03676 glutaredoxin 3 | (RefSeq) glutaredoxin-C6-like (A)	K03676		--
EU0115872	0.61	0.0033	--	--		--
EU0116017	0.63	0.0022	K25898 CO(2)-response secreted protease | (RefSeq) CO(2)-response secreted protease (A)	K25898		--
EU0116526	0.73	0.00017	K09422 transcription factor MYB, plant | (RefSeq) myb-related protein 306-like (A)	K09422		--
EU0116660	0.61	0.0033	K07904 Ras-related protein Rab-11A | (RefSeq) LOW QUALITY PROTEIN: ras and EF-hand domain-containing protein (A)	K07904		ko04144: Endocytosis
EU0116910	0.66	0.0011	K01728 pectate lyase [EC:4.2.2.2] | (RefSeq) pectate lyase 1-like (A)	K01728		ko00040: Pentose and glucuronate interconversions; ko01100: Metabolic pathways
EU0116937	0.62	0.0027	K13065 shikimate O-hydroxycinnamoyltransferase [EC:2.3.1.133] | (RefSeq) shikimate O-hydroxycinnamoyltransferase isoform X2 (A)	K13065		ko00940: Phenylpropanoid biosynthesis; ko00941: Flavonoid biosynthesis; ko00945: Stilbenoid, diarylheptanoid and gingerol biosynthesis; ko01100: Metabolic pathways; ko01110: Biosynthesis of secondary metabolites
EU0117431	0.71	0.00031	K22683 aspartyl protease family protein [EC:3.4.23.-] | (RefSeq) protein ASPARTIC PROTEASE IN GUARD CELL 1-like (A)	K22683		--
EU0117474	0.64	0.0018	K26552 MFS transporter, POT/PTR family, nitrate/chloride/glucosinolate transporter | (RefSeq) protein NRT1/ PTR FAMILY 2.11-like (A)	K26552		--
EU0118051	0.6	0.004	K00679 phospholipid:diacylglycerol acyltransferase [EC:2.3.1.158] | (RefSeq) hypothetical protein (A)	K00679		ko00561: Glycerolipid metabolism; ko01100: Metabolic pathways
EU0118247	0.7	0.00041	K14317 nuclear pore complex protein Nup214 | (RefSeq) LOW QUALITY PROTEIN: nuclear pore complex protein NUP214 (A)	K14317		ko03013: Nucleocytoplasmic transport
EU0118333	0.72	0.00023	--	--		--
EU0118354	0.61	0.0033	K10691 E3 ubiquitin-protein ligase UBR4 [EC:2.3.2.27] | (RefSeq) auxin transport protein BIG (A)	K10691		--
EU0118387	0.6	0.004	K14709 solute carrier family 39 (zinc transporter), member 1/2/3 | (RefSeq) zinc transporter 11-like (A)	K14709		--
EU0118676	0.74	0.00013	--	--		--
EU0119318	0.67	0.00089	K13457 disease resistance protein RPM1 | (RefSeq) putative disease resistance RPP13-like protein 3 isoform X1 (A)	K13457		ko04626: Plant-pathogen interaction
EU0119799	0.67	0.00089	--	--		--
EU0120122	0.6	0.004	K08679 UDP-glucuronate 4-epimerase [EC:5.1.3.6] | (RefSeq) UDP-glucuronate 4-epimerase 6 (A)	K08679		ko00053: Ascorbate and aldarate metabolism; ko00520: Amino sugar and nucleotide sugar metabolism; ko01100: Metabolic pathways; ko01240: Biosynthesis of cofactors; ko01250: Biosynthesis of nucleotide sugars
EU0120156	0.61	0.0033	K01213 galacturan 1,4-alpha-galacturonidase [EC:3.2.1.67] | (RefSeq) polygalacturonase At1g48100-like isoform X1 (A)	K01213		ko00040: Pentose and glucuronate interconversions; ko01100: Metabolic pathways
EU0120375	0.71	0.00031	K15507 21S rRNA (GM2251-2'-O)-methyltransferase [EC:2.1.1.-] | (RefSeq) uncharacterized protein LOC102627548 (A)	K15507		--
EU0120892	0.72	0.00023	K09264 MADS-box transcription factor, plant | (RefSeq) agamous-like MADS-box protein AGL27 (A)	K09264		--
EU0121226	0.61	0.0033	K16221 transcription factor TCP21 (protein CCA1 HIKING EXPEDITION) | (RefSeq) transcription factor TCP7-like (A)	K16221		ko04712: Circadian rhythm - plant
EU0121228	0.73	0.00017	K20620 fatty acid hydroxylase | (RefSeq) cytochrome P450 81Q32-like (A)	K20620		--
EU0121346	0.74	0.00013	--	--		--
EU0121448	0.72	0.00023	K13464 jasmonate ZIM domain-containing protein | (RefSeq) protein TIFY 6B-like isoform X1 (A)	K13464		ko04075: Plant hormone signal transduction
EU0121545	0.7	0.00041	K00422 polyphenol oxidase [EC:1.10.3.1] | (RefSeq) polyphenol oxidase, chloroplastic-like (A)	K00422		ko00350: Tyrosine metabolism; ko00950: Isoquinoline alkaloid biosynthesis; ko01100: Metabolic pathways; ko01110: Biosynthesis of secondary metabolites
EU0121546	0.67	0.00089	K00422 polyphenol oxidase [EC:1.10.3.1] | (RefSeq) polyphenol oxidase I, chloroplastic-like (A)	K00422		ko00350: Tyrosine metabolism; ko00950: Isoquinoline alkaloid biosynthesis; ko01100: Metabolic pathways; ko01110: Biosynthesis of secondary metabolites
EU0121626	0.65	0.0014	K03327 multidrug resistance protein, MATE family | (RefSeq) protein DETOXIFICATION 31-like (A)	K03327		--
EU0121677	0.61	0.0033	K24970 transcription factor 25 | (RefSeq) transcription factor 25 (A)	K24970		--
EU0121967	0.6	0.004	--	--		--
EU0122002	0.69	0.00054	K10775 phenylalanine ammonia-lyase [EC:4.3.1.24] | (RefSeq) phenylalanine ammonia-lyase-like isoform X1 (A)	K10775		ko00360: Phenylalanine metabolism; ko00940: Phenylpropanoid biosynthesis; ko01100: Metabolic pathways; ko01110: Biosynthesis of secondary metabolites
EU0122067	0.73	0.00017	K14311 nuclear pore complex protein Nup188 | (RefSeq) LOW QUALITY PROTEIN: uncharacterized protein LOC114297572 (A)	K14311		ko03013: Nucleocytoplasmic transport
EU0122394	0.65	0.0014	--	--		--
EU0122632	0.7	0.00041	K01593 aromatic-L-amino-acid/L-tryptophan decarboxylase [EC:4.1.1.28 4.1.1.105] | (RefSeq) tyrosine/DOPA decarboxylase 1-like (A)	K01593		ko00350: Tyrosine metabolism; ko00360: Phenylalanine metabolism; ko00380: Tryptophan metabolism; ko00901: Indole alkaloid biosynthesis; ko00950: Isoquinoline alkaloid biosynthesis; ko00965: Betalain biosynthesis; ko01100: Metabolic pathways; ko01110: Biosynthesis of secondary metabolites
EU0123244	0.61	0.0033	--	--		--
EU0123468	0.67	0.00089	K01696 tryptophan synthase beta chain [EC:4.2.1.20] | (RefSeq) tryptophan synthase beta chain 1-like (A)	K01696		ko00260: Glycine, serine and threonine metabolism; ko00400: Phenylalanine, tyrosine and tryptophan biosynthesis; ko01100: Metabolic pathways; ko01110: Biosynthesis of secondary metabolites; ko01230: Biosynthesis of amino acids
EU0123536	0.67	0.00089	K26551 MFS transporter, POT/PTR family, low-affinity nitrate transporter | (RefSeq) protein NRT1/ PTR FAMILY 1.2-like isoform X1 (A)	K26551		--
EU0123538	0.6	0.004	K03809 NAD(P)H dehydrogenase (quinone) [EC:1.6.5.2] | (RefSeq) probable NAD(P)H dehydrogenase (quinone) FQR1-like 1 (A)	K03809		ko00130: Ubiquinone and other terpenoid-quinone biosynthesis; ko01100: Metabolic pathways; ko01110: Biosynthesis of secondary metabolites; ko01240: Biosynthesis of cofactors
EU0124239	0.72	0.00023	K01859 chalcone isomerase [EC:5.5.1.6] | (RefSeq) chalcone--flavonone isomerase (A)	K01859		ko00941: Flavonoid biosynthesis; ko01100: Metabolic pathways; ko01110: Biosynthesis of secondary metabolites
EU0124339	0.64	0.0018	K00696 sucrose-phosphate synthase [EC:2.4.1.14] | (RefSeq) sucrose-phosphate synthase 1 (A)	K00696		ko00500: Starch and sucrose metabolism; ko01100: Metabolic pathways; ko01110: Biosynthesis of secondary metabolites
EU0124489	0.61	0.0033	K18327 RNA exonuclease 4 [EC:3.1.-.-] | (RefSeq) RNA exonuclease 4-like (A)	K18327		--
EU0124719	0.7	0.00041	K01859 chalcone isomerase [EC:5.5.1.6] | (RefSeq) probable chalcone--flavonone isomerase 3 (A)	K01859		ko00941: Flavonoid biosynthesis; ko01100: Metabolic pathways; ko01110: Biosynthesis of secondary metabolites
EU0124893	0.64	0.0018	K01193 beta-fructofuranosidase [EC:3.2.1.26] | (RefSeq) beta-fructofuranosidase, soluble isoenzyme I (A)	K01193		ko00052: Galactose metabolism; ko00500: Starch and sucrose metabolism; ko01100: Metabolic pathways; ko01110: Biosynthesis of secondary metabolites
EU0124895	0.67	0.00089	K01193 beta-fructofuranosidase [EC:3.2.1.26] | (RefSeq) beta-fructofuranosidase, soluble isoenzyme I (A)	K01193		ko00052: Galactose metabolism; ko00500: Starch and sucrose metabolism; ko01100: Metabolic pathways; ko01110: Biosynthesis of secondary metabolites
EU0124967	0.71	0.00031	K05282 gibberellin-44 dioxygenase [EC:1.14.11.12] | (RefSeq) gibberellin 20 oxidase 1-like (A)	K05282		ko00904: Diterpenoid biosynthesis; ko01100: Metabolic pathways; ko01110: Biosynthesis of secondary metabolites
EU0125159	0.69	0.00054	K01051 pectinesterase [EC:3.1.1.11] | (RefSeq) pectinesterase-like (A)	K01051		ko00040: Pentose and glucuronate interconversions; ko01100: Metabolic pathways
EU0125161	0.74	0.00013	K01051 pectinesterase [EC:3.1.1.11] | (RefSeq) pectinesterase-like (A)	K01051		ko00040: Pentose and glucuronate interconversions; ko01100: Metabolic pathways
EU0125201	0.6	0.004	K20624 12-hydroxyjasmonoyl-L-amino acid 12-hydroxylase / fatty acid hydroxylase [EC:1.14.14.49] | (RefSeq) cytochrome P450 94C1-like (A)	K20624		--
EU0125338	0.73	0.00017	K25075 pterocarpan synthase [EC:4.2.1.139] | (RefSeq) PTS1; pterocarpan synthase 1 precursor (A)	K25075		ko00943: Isoflavonoid biosynthesis; ko01100: Metabolic pathways; ko01110: Biosynthesis of secondary metabolites
EU0125360	0.63	0.0022	K13457 disease resistance protein RPM1 | (RefSeq) putative disease resistance protein At1g50180 (A)	K13457		ko04626: Plant-pathogen interaction
EU0125374	0.67	0.00089	K09866 aquaporin-4 | (RefSeq) aquaporin-5 (A)	K09866		--
EU0125425	0.71	0.00031	K23050 phenylcoumaran benzylic ether reductase [EC:1.3.1.-] | (RefSeq) isoflavone reductase-like protein (A)	K23050		--
EU0125634	0.69	0.00054	--	--		--
EU0125885	0.72	0.00023	K17338 receptor expression-enhancing protein 1/2/3/4 | (RefSeq) putative HVA22-like protein g isoform X1 (A)	K17338		--
EU0126242	0.72	0.00023	--	--		--
EU0126506	0.64	0.0018	K09422 transcription factor MYB, plant | (RefSeq) transcription factor TRY-like (A)	K09422		--
EU0126592	0.66	0.0011	K18823 soyasaponin III rhamnosyltransferase [EC:2.4.1.273] | (RefSeq) SGT3; soyasaponin III rhamnosyltransferase (A)	K18823		--
EU0126801	0.65	0.0014	K09286 EREBP-like factor | (RefSeq) dehydration-responsive element-binding protein 3-like (A)	K09286		--
EU0126956	0.63	0.0022	K10529 fatty acid alpha-dioxygenase [EC:1.13.11.92] | (RefSeq) alpha-dioxygenase 1-like (A)	K10529		ko00592: alpha-Linolenic acid metabolism; ko01110: Biosynthesis of secondary metabolites
EU0127100	0.6	0.004	K03549 KUP system potassium uptake protein | (RefSeq) potassium transporter 8-like (A)	K03549		--
EU0127363	0.65	0.0014	K20893 probable galacturonosyltransferase-like 1 [EC:2.4.1.-] | (RefSeq) probable galacturonosyltransferase-like 1 (A)	K20893		--
EU0127464	0.64	0.0018	K09422 transcription factor MYB, plant | (RefSeq) transcription factor MYB44-like (A)	K09422		--
EU0127630	0.71	0.00031	K15397 3-ketoacyl-CoA synthase [EC:2.3.1.199] | (RefSeq) 3-ketoacyl-CoA synthase 6 (A)	K15397		ko00062: Fatty acid elongation; ko01100: Metabolic pathways; ko01110: Biosynthesis of secondary metabolites; ko04626: Plant-pathogen interaction
EU0127725	0.73	0.00017	--	--		--
EU0127736	0.74	0.00013	K03671 thioredoxin 1 | (RefSeq) thioredoxin H-type-like (A)	K03671		--
EU0128256	0.61	0.0033	--	--		--
EU0128382	0.65	0.0014	K01602 ribulose-bisphosphate carboxylase small chain [EC:4.1.1.39] | (RefSeq) ribulose bisphosphate carboxylase small chain clone 512-like (A)	K01602		ko00630: Glyoxylate and dicarboxylate metabolism; ko00710: Carbon fixation in photosynthetic organisms; ko01100: Metabolic pathways; ko01110: Biosynthesis of secondary metabolites; ko01200: Carbon metabolism
EU0128461	0.64	0.0018	K22314 glucosinolate gamma-glutamyl hydrolase [EC:3.4.19.16] | (RefSeq) gamma-glutamyl peptidase 3 (A)	K22314		--
EU0128659	0.6	0.004	--	--		--
EU0128710	0.65	0.0014	K14317 nuclear pore complex protein Nup214 | (RefSeq) LOW QUALITY PROTEIN: nuclear pore complex protein NUP214 (A)	K14317		ko03013: Nucleocytoplasmic transport
EU0128759	0.62	0.0027	K13070 momilactone-A synthase [EC:1.1.1.295] | (RefSeq) momilactone A synthase (A)	K13070		ko00904: Diterpenoid biosynthesis; ko01110: Biosynthesis of secondary metabolites
EU0128900	0.67	0.00089	K01166 ribonuclease T2 [EC:4.6.1.19] | (RefSeq) ribonuclease 3-like (A)	K01166		--
EU0128924	0.61	0.0033	K10775 phenylalanine ammonia-lyase [EC:4.3.1.24] | (RefSeq) phenylalanine ammonia-lyase-like isoform X1 (A)	K10775		ko00360: Phenylalanine metabolism; ko00940: Phenylpropanoid biosynthesis; ko01100: Metabolic pathways; ko01110: Biosynthesis of secondary metabolites
EU0128963	0.61	0.0033	K11982 E3 ubiquitin-protein ligase RNF115/126 [EC:2.3.2.27] | (RefSeq) E3 ubiquitin-protein ligase RNF126-like (A)	K11982		--
EU0129221	0.74	0.00013	K01322 prolyl oligopeptidase [EC:3.4.21.26] | (RefSeq) putative F-box/LRR-repeat protein At3g18150 (A)	K01322		--
EU0129387	0.63	0.0022	K13495 cis-zeatin O-glucosyltransferase [EC:2.4.1.215] | (RefSeq) zeatin O-glucosyltransferase-like (A)	K13495		ko00908: Zeatin biosynthesis; ko01110: Biosynthesis of secondary metabolites
EU0131150	0.7	0.00041	--	--		--
EU0131249	0.65	0.0014	K09338 homeobox-leucine zipper protein | (RefSeq) homeobox-leucine zipper protein GLABRA 2 (A)	K09338		--
EU0131275	0.7	0.00041	K09338 homeobox-leucine zipper protein | (RefSeq) homeobox-leucine zipper protein GLABRA 2 (A)	K09338		--
EU0131313	0.72	0.00023	K00679 phospholipid:diacylglycerol acyltransferase [EC:2.3.1.158] | (RefSeq) hypothetical protein (A)	K00679		ko00561: Glycerolipid metabolism; ko01100: Metabolic pathways
EU0131584	0.71	0.00031	K17686 P-type Cu+ transporter [EC:7.2.2.8] | (RefSeq) probable copper-transporting ATPase HMA5 (A)	K17686		ko04016: MAPK signaling pathway - plant
EU0132029	0.61	0.0033	K09285 AP2-like factor, ANT lineage | (RefSeq) AP2-like ethylene-responsive transcription factor At1g16060 (A)	K09285		--
EU0132342	0.66	0.0011	K03327 multidrug resistance protein, MATE family | (RefSeq) protein DETOXIFICATION 45, chloroplastic (A)	K03327		--
EU0132506	0.65	0.0014	--	--		--
EU0132575	0.69	0.00054	K12761 carbon catabolite-derepressing protein kinase [EC:2.7.11.1] | (RefSeq) CBL-interacting serine/threonine-protein kinase 7-like (A)	K12761		--
EU0132633	0.67	0.00089	K09286 EREBP-like factor | (RefSeq) dehydration-responsive element-binding protein 3 (A)	K09286		--
novel.1501	0.71	0.00031	K03006 DNA-directed RNA polymerase II subunit RPB1 [EC:2.7.7.6] | (RefSeq) LOW QUALITY PROTEIN: DNA-directed RNA polymerase II subunit RPB1-like (A)	K03006		ko03020: RNA polymerase; ko03420: Nucleotide excision repair
novel.1851	0.63	0.0022	--	--		--
novel.3630	0.65	0.0014	--	--		--
novel.3725	0.64	0.0018	--	--		--
novel.3750	0.67	0.00089	--	--		--
novel.3802	0.67	0.00089	--	--		--
novel.5	0.65	0.0014	K14209 solute carrier family 36 (proton-coupled amino acid transporter) | (RefSeq) uncharacterized protein LOC109773794 (A)	K14209		--
novel.598	0.69	0.00054	--	--		--
novel.669	0.72	0.00023	--	--		--
